# Supplementary material for: Semiquantitative microscopic pore characterizations of the metamorphic rock reservoir in the central paleo-uplift belt, Songliao Basin
Source: Sci Rep. 2022 Feb 16;12:2606. doi: 10.1038/s41598-022-05960-y (PMC8850438; doi:10.1038/s41598-022-05960-y)
Supplement: Supplementary file 1 — Supplementary Information. [file 41598_2022_5960_MOESM1_ESM.zip]

Archive with 8 entries (8 files):
- sample 2.xlsx
- sample 3.xlsx
- sample 4.xlsx
- sample 5.xlsx
- sample 6.xlsx
- sample 7.xlsx
- sample 8.xlsx
- sample 1.xlsx
