# Supplementary material for: Semiquantitative microscopic pore characterizations of the metamorphic rock reservoir in the central paleo-uplift belt, Songliao Basin
Source: Sci Rep. 2022 Feb 16;12:2606. doi: 10.1038/s41598-022-05960-y (PMC8850438; doi:10.1038/s41598-022-05960-y)
Supplement: Supplementary file 1 — Supplementary Information. [file 41598_2022_5960_MOESM1_ESM.zip › sample 2.xlsx]

## Sheet: Sheet1
P0/P	V/V0	ln(ln(P0/P))	ln(V/V0)
0.00240801	0.124457	1.79657	-2.08379
0.00656559	0.160877	1.61461	-1.82712
0.0110288	0.177994	1.50569	-1.726
0.0324552	0.221832	1.23195	-1.50583
0.0597093	0.258767	1.03612	-1.35183
0.0871914	0.293217	0.891855	-1.22684
0.0999957	0.306507	0.834051	-1.18251
0.119922	0.328655	0.751846	-1.11275
0.139624	0.348626	0.677425	-1.05376
0.159763	0.367891	0.606534	-0.999969
0.179474	0.388807	0.541001	-0.944673
0.199671	0.408576	0.476907	-0.895077
0.244367	0.452481	0.342939	-0.793009
0.299958	0.505038	0.185744	-0.683121
0.351204	0.557547	0.0453435	-0.584208
0.399826	0.606292	-0.0869481	-0.500393
0.449937	0.656127	-0.224835	-0.421401
0.499614	0.706394	-0.365399	-0.347583
0.550312	0.759039	-0.515387	-0.275702
0.600107	0.811285	-0.672077	-0.209136
0.649875	0.869213	-0.841703	-0.140167
0.699907	0.933034	-1.03056	-0.0693138
0.750488	1.01026	-1.24816	0.0102097
0.800468	1.10605	-1.50256	0.100799
0.820669	1.15372	-1.62133	0.142994
0.850276	1.23669	-1.81896	0.212437
0.874688	1.32164	-2.01075	0.278876
0.899495	1.43258	-2.24505	0.359477
0.924909	1.5971	-2.55028	0.46819
0.949683	1.85485	-2.96371	0.617806
0.973263	2.34145	-3.60818	0.85077
0.981187	2.65452	-3.96371	0.976262
0.989362	3.17388	-4.53798	1.15495
0.993818	3.74261	-5.08294	1.31978
0.984947	3.23395
0.975159	2.74656
0.965995	2.45377
0.950834	2.15048
0.925914	1.85561
0.900158	1.66557
0.875677	1.53639
0.84964	1.43236
0.825271	1.35219
0.799592	1.28159
0.752987	1.17321
0.698839	1.0699
0.64982	0.990717
0.600187	0.918332
0.549884	0.850681
0.50007	0.771541
0.450315	0.645374
