# Supplementary material for: Semiquantitative microscopic pore characterizations of the metamorphic rock reservoir in the central paleo-uplift belt, Songliao Basin
Source: Sci Rep. 2022 Feb 16;12:2606. doi: 10.1038/s41598-022-05960-y (PMC8850438; doi:10.1038/s41598-022-05960-y)
Supplement: Supplementary file 1 — Supplementary Information. [file 41598_2022_5960_MOESM1_ESM.zip › sample 3.xlsx]

## Sheet: Sheet1
P0/P	V/V0	ln(ln(P0/P))	ln(V/V0)	yi^	y(average)	(yi-yi^)2	[yi-y(average)]2
1.93952e-05	0.124713	2.38421	-2.08174	-1.42147	-0.501935	0.435962	2.49578
0.000184491	0.223727	2.15152	-1.49733	-1.26917		0.0520568	0.99081
0.000744501	0.31598	1.97447	-1.15208	-1.15329		1.47357e-06	0.422684
0.00177569	0.399881	1.84586	-0.916588	-1.06912		0.0232653	0.171937
0.00365228	0.471988	1.72498	-0.750802	-0.989999		0.0572153	0.0619349
0.00725459	0.526911	1.59455	-0.640723	-0.904634		0.0696493	0.0192622
0.0115326	0.557103	1.49573	-0.585005	-0.839953		0.0649984	0.00690079
0.032225	0.620408	1.23402	-0.477378	-0.668666		0.0365912	0.000603025
0.057564	0.661917	1.04902	-0.412616	-0.547585		0.0182167	0.00797786
0.0870508	0.701084	0.892516	-0.355127	-0.445152		0.00810436	0.0215523
0.0995224	0.714919	0.836109	-0.335586	-0.408234		0.0052777	0.0276719
0.118435	0.734956	0.757713	-0.307945	-0.356923		0.00239885	0.037632
0.138012	0.754923	0.683307	-0.281139	-0.308224		0.000733597	0.0487505
0.157851	0.776373	0.613077	-0.253123	-0.262259		8.34661e-05	0.0619072
0.177377	0.796492	0.547819	-0.227539	-0.219548		6.38591e-05	0.075293
0.197408	0.816984	0.483956	-0.202135	-0.177749		0.000594672	0.0898796
0.243601	0.863924	0.345165	-0.146271	-0.0869105		0.00352366	0.126497
0.29456	0.9218	0.200712	-0.0814267	0.00763381		0.00793178	0.176827
0.344984	0.985606	0.0622762	-0.014499	0.0982402		0.0127101	0.237593
0.399771	1.05914	-0.0867979	0.0574594	0.195809		0.0191407	0.312922
0.449838	1.12858	-0.224559	0.120962	0.285974		0.0272287	0.388001
0.500019	1.19775	-0.366568	0.180443		SUM	0.845748	5.78242
0.550134	1.26972	-0.514846	0.238798		R2	0.853738
0.600843	1.34938	-0.674478	0.299643
0.649937	1.43893	-0.841926	0.363899
0.700718	1.54956	-1.03381	0.437973
0.750202	1.68711	-1.24683	0.523016
0.799646	1.86711	-1.49796	0.624394
0.820924	1.96611	-1.6229	0.676059
0.850538	2.13455	-1.82086	0.758255
0.875185	2.31224	-2.01501	0.838217
0.899906	2.55009	-2.24938	0.936128
0.924392	2.88737	-2.54314	1.06035
0.948174	3.40391	-2.93338	1.22492
0.969207	4.21598	-3.46485	1.43888
0.977966	4.78311	-3.80403	1.56509
0.984682	5.39358	-4.171	1.68521
0.988795	5.93996	-4.48575	1.7817
