# Supplementary material for: Semiquantitative microscopic pore characterizations of the metamorphic rock reservoir in the central paleo-uplift belt, Songliao Basin
Source: Sci Rep. 2022 Feb 16;12:2606. doi: 10.1038/s41598-022-05960-y (PMC8850438; doi:10.1038/s41598-022-05960-y)
Supplement: Supplementary file 1 — Supplementary Information. [file 41598_2022_5960_MOESM1_ESM.zip › sample 4.xlsx]

## Sheet: Sheet1
P0/P	V/V0	ln(ln(P0/P))	ln(V/V0)
0.00320916	0.0756536	1.74776	-2.58159
0.00881109	0.0911477	1.55429	-2.39527
0.0148184	0.100274	1.43791	-2.29985
0.0290883	0.114687	1.2634	-2.16555
0.0580381	0.135954	1.04614	-1.99544
0.0878404	0.154276	0.88881	-1.86901
0.100024	0.160847	0.833926	-1.8273
0.119775	0.172323	0.752424	-1.75839
0.139496	0.182506	0.677893	-1.70097
0.159467	0.192079	0.607544	-1.64985
0.179407	0.20283	0.541216	-1.59539
0.199152	0.212631	0.47852	-1.5482
0.2446	0.235969	0.342263	-1.44405
0.29861	0.2636	0.189477	-1.33332
0.350157	0.289685	0.0481943	-1.23896
0.399867	0.315995	-0.087058	-1.15203
0.45018	0.341566	-0.225512	-1.07422
0.499673	0.367051	-0.365569	-1.00226
0.550134	0.39467	-0.514844	-0.929706
0.599724	0.42373	-0.670826	-0.858659
0.650195	0.45566	-0.842849	-0.786009
0.701136	0.492324	-1.03549	-0.708618
0.751075	0.533943	-1.25089	-0.627466
0.800647	0.586765	-1.50357	-0.53313
0.820725	0.612593	-1.62168	-0.490055
0.850803	0.659506	-1.82279	-0.416264
0.875141	0.707373	-2.01462	-0.346197
0.900603	0.773598	-2.25674	-0.256703
0.925603	0.865988	-2.55993	-0.143884
0.9497	1.01059	-2.96405	0.0105392
0.973257	1.28676	-3.60798	0.252126
0.981872	1.47797	-4.00114	0.390669
0.989998	1.77392	-4.59992	0.573189
0.994813	2.10068	-5.259	0.742262
