# Supplementary material for: Semiquantitative microscopic pore characterizations of the metamorphic rock reservoir in the central paleo-uplift belt, Songliao Basin
Source: Sci Rep. 2022 Feb 16;12:2606. doi: 10.1038/s41598-022-05960-y (PMC8850438; doi:10.1038/s41598-022-05960-y)
Supplement: Supplementary file 1 — Supplementary Information. [file 41598_2022_5960_MOESM1_ESM.zip › sample 5.xlsx]

## Sheet: Sheet1
P0/P	V/V0	ln(ln(P0/P))	ln(V/V0)
0.00141907	0.0553	1.88065	-2.89498
0.00360172	0.0657	1.72746	-2.72266
0.00588959	0.0718	1.636	-2.63387
0.00812282	0.0764	1.57134	-2.57177
0.00980761	0.0789	1.53139	-2.53957
0.0114699	0.0814	1.49695	-2.50838
0.0297441	0.0933	1.25708	-2.37194
0.0591353	0.1052	1.03954	-2.25189
0.0875143	0.1119	0.890338	-2.19015
0.100019	0.1147	0.833949	-2.16544
0.120072	0.1184	0.751258	-2.13369
0.139779	0.1227	0.676863	-2.09801
0.159983	0.1253	0.605784	-2.07704
0.179735	0.1286	0.540154	-2.05105
0.20006	0.1321	0.475698	-2.0242
0.244792	0.1379	0.341705	-1.98123
0.300399	0.1435	0.184521	-1.94142
0.351824	0.1498	0.0436574	-1.89845
0.399926	0.1513	-0.0872206	-1.88849
0.449519	0.1528	-0.223671	-1.87863
0.499237	0.1544	-0.364313	-1.86821
0.550024	0.1536	-0.514509	-1.8734
0.599597	0.1548	-0.670413	-1.86562
0.649597	0.1568	-0.840713	-1.85278
0.699507	0.1609	-1.02896	-1.82697
0.749434	0.1717	-1.24328	-1.76201
0.800161	0.1881	-1.50084	-1.67078
0.820014	0.2005	-1.6173	-1.60694
0.850028	0.2214	-1.81717	-1.50778
0.874145	0.2453	-2.00612	-1.40527
0.899027	0.2817	-2.24016	-1.26691
0.923929	0.34	-2.53679	-1.07881
0.948493	0.4403	-2.93972	-0.820299
0.97348	0.6701	-3.61647	-0.400328
0.980474	0.8001	-3.92616	-0.223019
0.988952	1.0639	-4.49993	0.0619414
0.993404	1.3912	-5.01802	0.330167
0.982732	0.999
0.970149	0.728
0.945702	0.4959
0.928452	0.4122
0.90134	0.3334
0.875081	0.2846
0.849915	0.2527
0.826216	0.2313
0.800188	0.2139
0.753199	0.1918
0.700217	0.1766
0.650448	0.167
0.599733	0.1593
0.549713	0.1541
